# Supplementary material for: Sirdavidia, an extraordinary new genus of Annonaceae from Gabon
Source: PhytoKeys. 2015 Feb 4;(46):1–19. doi: 10.3897/phytokeys.46.8937 (PMC4391954; doi:10.3897/phytokeys.46.8937)
Supplement: XML Treatment for Sirdavidia [file phytokeys.46.8937-treatment1.xml]

<!DOCTYPE tp:taxon-treatment
  PUBLIC "-//TaxonX//DTD Taxonomic Treatment Publishing DTD v0 20100105//EN" "tax-treatment-NSO.dtd">
<tp:taxon-treatment xmlns:tp="http://www.plazi.org/taxpub"><tp:treatment-meta><kwd-group><label>Taxon classification</label><kwd><named-content content-type="kingdom">Plantae</named-content></kwd><kwd><named-content content-type="order">Magnoliales</named-content></kwd><kwd><named-content content-type="family">Annonaceae</named-content></kwd></kwd-group><mixed-citation publication-type="journal"><person-group><name><surname>Couvreur</surname><given-names>Thomas L.P.</given-names></name><name><surname>Niangadouma</surname><given-names>Raoul</given-names></name><name><surname>Sonké</surname><given-names>Bonaventure</given-names></name><name><surname>Sauquet</surname><given-names>Hervé</given-names></name></person-group><article-title><italic><tp:taxon-name><tp:taxon-name-part taxon-name-part-type="genus">Sirdavidia</tp:taxon-name-part></tp:taxon-name></italic>, an extraordinary new genus of <tp:taxon-name><tp:taxon-name-part taxon-name-part-type="family">Annonaceae</tp:taxon-name-part></tp:taxon-name> from Gabon</article-title><source>PhytoKeys</source><day>4</day><month>2</month><year>2015</year><volume>2015</volume><issue>46</issue><fpage>1</fpage><lpage>19</lpage><pub-id pub-id-type="doi">10.3897/phytokeys.46.8937</pub-id></mixed-citation></tp:treatment-meta><tp:nomenclature><tp:taxon-name>
                        <tp:taxon-name-part taxon-name-part-type="genus">Sirdavidia</tp:taxon-name-part>
                        <object-id xmlns:xlink="http://www.w3.org/1999/xlink" content-type="ipni" xlink:type="simple">urn:lsid:ipni.org:names:77145065-1</object-id>
                    </tp:taxon-name><tp:taxon-authority>Couvreur &amp; Sauquet</tp:taxon-authority><tp:taxon-status xmlns:xlink="http://www.w3.org/1999/xlink" xlink:type="simple">gen. nov.</tp:taxon-status></tp:nomenclature><tp:treatment-sec sec-type="Diagnosis"><title>Diagnosis.</title><p>Genus with <italic><tp:taxon-name><tp:taxon-name-part taxon-name-part-type="genus">Solanum</tp:taxon-name-part></tp:taxon-name></italic>-like flowers, inflorescences axillary or cauliflorous, sepals valvate, petals valvate, subequal, recurved at anthesis, red; stamens bright yellow; carpel single; monocarp sessile, placentation lateral, ovules uniseriate.</p></tp:treatment-sec><tp:treatment-sec sec-type="Type species"><title>Type species.</title><p><italic><tp:taxon-name><tp:taxon-name-part taxon-name-part-type="genus">Sirdavidia</tp:taxon-name-part> <tp:taxon-name-part taxon-name-part-type="species">solannona</tp:taxon-name-part></tp:taxon-name></italic> Couvreur &amp; Sauquet.</p><p>Small trees with distichous, simple pinnately veined leaves with an entire margin and reticulate third-order venation. Species androdioecious (?) (flowers unisexual staminate or bisexual). Inflorescences one to three-flowered, axillary on old branches <!--PageBreak-->or at base of trunk, with one to three short sympodial rachilla. Flowers actinomorphic. Perianth of 9 free tepals in 3 alternate, valvate whorls of 3 each, differentiated in outer tepals (sepals) and middle and inner tepals (petals). Petals similar (subequal in length), spreading horizontally or reflexed at anthesis. Stamens 16-19, free, basifixed with a very short filament. Anthers introrse, probably opening by two longitudinal <!--PageBreak-->slits, connectives tongue shaped, yellow. Carpel one, densely pubescent, stigma cylindrical coiled, ovules 7–10, uniseriate. Monocarp sessile, cylindrical densely pubescent.</p><p>A single species only known to Gabon (Fig. <xref ref-type="fig" rid="F2">2</xref>).</p></tp:treatment-sec><tp:treatment-sec sec-type="Etymology"><title>Etymology.</title><p>We dedicate this new genus to Sir David Attenborough, British broadcaster and naturalist, in honor of his lifelong dedication to nature, conservation, evolution and natural history programs. His passion for nature have influenced and inspired a generation of biologists and naturalists, including the first and senior authors of this paper.</p><fig id="F1" position="float" orientation="portrait"><label>Figure 1.</label><caption><p>Maximum likelihood tree with support values indicated on branches (ML bootstrap above; MP bootstrap below). Flower morphology of the genera in the <tp:taxon-name><tp:taxon-name-part taxon-name-part-type="tribe">Piptostigmateae</tp:taxon-name-part></tp:taxon-name> tribe. <bold>a</bold> <italic><tp:taxon-name><tp:taxon-name-part taxon-name-part-type="genus">Annickia</tp:taxon-name-part> <tp:taxon-name-part taxon-name-part-type="species">affinis</tp:taxon-name-part></tp:taxon-name></italic> (Exell) Versteegh &amp; Sosef <bold>b</bold> <italic><tp:taxon-name><tp:taxon-name-part taxon-name-part-type="genus">Greenwayodendron</tp:taxon-name-part> <tp:taxon-name-part taxon-name-part-type="species">suaveolens</tp:taxon-name-part></tp:taxon-name></italic> (Engl. &amp; Diels) Verdc <bold>c</bold> <italic><tp:taxon-name><tp:taxon-name-part taxon-name-part-type="genus">Piptostigma</tp:taxon-name-part> <tp:taxon-name-part taxon-name-part-type="species">multinervium</tp:taxon-name-part></tp:taxon-name></italic> Engl. &amp; Diels <bold>d</bold> <italic><tp:taxon-name><tp:taxon-name-part taxon-name-part-type="genus">Polyceratocarpus</tp:taxon-name-part> <tp:taxon-name-part taxon-name-part-type="species">parviflorus</tp:taxon-name-part></tp:taxon-name></italic> (Baker) Ghesq <bold>e</bold> <italic><tp:taxon-name><tp:taxon-name-part taxon-name-part-type="genus">Sirdavidia</tp:taxon-name-part> <tp:taxon-name-part taxon-name-part-type="species">solannona</tp:taxon-name-part></tp:taxon-name></italic> <bold>f</bold> <italic><tp:taxon-name><tp:taxon-name-part taxon-name-part-type="genus">Mwasumbia</tp:taxon-name-part> <tp:taxon-name-part taxon-name-part-type="species">alba</tp:taxon-name-part></tp:taxon-name></italic>. Photos: TLP Couvreur. Note: there is some confusion around the proper identification of the accession Lugas 111 (<italic><tp:taxon-name><tp:taxon-name-part taxon-name-part-type="genus">Woodiellantha</tp:taxon-name-part></tp:taxon-name></italic> sp in this study).</p></caption><graphic xmlns:xlink="http://www.w3.org/1999/xlink" xlink:href="phytokeys-046-001-g001.jpg" position="float" orientation="portrait" xlink:type="simple" id="oo_38197.jpg"/></fig><fig id="F2" position="float" orientation="portrait"><label>Figure 2.</label><caption><p>Distribution map of <italic><tp:taxon-name><tp:taxon-name-part taxon-name-part-type="genus">Sirdavidia</tp:taxon-name-part> <tp:taxon-name-part taxon-name-part-type="species">solannona</tp:taxon-name-part></tp:taxon-name></italic>. Grey scale color shows elevation variation; Gabonese National Parks highlighted in green.</p></caption><graphic xmlns:xlink="http://www.w3.org/1999/xlink" xlink:href="phytokeys-046-001-g002.jpg" position="float" orientation="portrait" xlink:type="simple" id="oo_38198.jpg"/></fig></tp:treatment-sec></tp:taxon-treatment>
