# Supplementary material for: Sirdavidia, an extraordinary new genus of Annonaceae from Gabon
Source: PhytoKeys. 2015 Feb 4;(46):1–19. doi: 10.3897/phytokeys.46.8937 (PMC4391954; doi:10.3897/phytokeys.46.8937)
Supplement: XML Treatment for Sirdavidia solannona [file phytokeys.46.8937-treatment2.xml]

<!DOCTYPE tp:taxon-treatment
  PUBLIC "-//TaxonX//DTD Taxonomic Treatment Publishing DTD v0 20100105//EN" "tax-treatment-NSO.dtd">
<tp:taxon-treatment xmlns:tp="http://www.plazi.org/taxpub"><tp:treatment-meta><kwd-group><label>Taxon classification</label><kwd><named-content content-type="kingdom">Plantae</named-content></kwd><kwd><named-content content-type="order">Magnoliales</named-content></kwd><kwd><named-content content-type="family">Annonaceae</named-content></kwd></kwd-group><mixed-citation publication-type="journal"><person-group><name><surname>Couvreur</surname><given-names>Thomas L.P.</given-names></name><name><surname>Niangadouma</surname><given-names>Raoul</given-names></name><name><surname>Sonké</surname><given-names>Bonaventure</given-names></name><name><surname>Sauquet</surname><given-names>Hervé</given-names></name></person-group><article-title><italic><tp:taxon-name><tp:taxon-name-part taxon-name-part-type="genus">Sirdavidia</tp:taxon-name-part></tp:taxon-name></italic>, an extraordinary new genus of <tp:taxon-name><tp:taxon-name-part taxon-name-part-type="family">Annonaceae</tp:taxon-name-part></tp:taxon-name> from Gabon</article-title><source>PhytoKeys</source><day>4</day><month>2</month><year>2015</year><volume>2015</volume><issue>46</issue><fpage>1</fpage><lpage>19</lpage><pub-id pub-id-type="doi">10.3897/phytokeys.46.8937</pub-id></mixed-citation></tp:treatment-meta><tp:nomenclature><tp:taxon-name>
                        <tp:taxon-name-part taxon-name-part-type="genus">Sirdavidia</tp:taxon-name-part>
                        <tp:taxon-name-part taxon-name-part-type="species">solannona</tp:taxon-name-part>
                        <object-id xmlns:xlink="http://www.w3.org/1999/xlink" content-type="ipni" xlink:type="simple">urn:lsid:ipni.org:names:77145066-1</object-id>
                    </tp:taxon-name><tp:taxon-authority>Couvreur &amp; Sauquet</tp:taxon-authority><tp:taxon-status xmlns:xlink="http://www.w3.org/1999/xlink" xlink:type="simple">sp. nov.</tp:taxon-status></tp:nomenclature><tp:treatment-sec sec-type="Type"><title>Type.</title><p>Gabon, Estuaire, Monts de Cristal, near first bridge after Kinguele, <named-content xmlns:xlink="http://www.w3.org/1999/xlink" content-type="dwc:verbatimCoordinates" xlink:type="simple">0°46'66"N, 10°27'81"E</named-content>, <italic>T.L.P. Couvreur 596</italic>, 15 Nov 2013, Fl. &amp; Fr., holotype: WAG!; isotypes: LBV!, P!, YA!.</p><p>Tree 4–6 m tall, 2 to 4 cm in diameter at breast hight (d.b.h.), bark dark brown with patches of green, old branches black, glabrous, young branches black, sometimes pubescent. Leaves distichous, simple, entire, pinnately veined. Petiole 3–4 mm long, <!--PageBreak-->2–3 mm in diameter, glabrous or sparsely pubescent when young, slightly grooved on top, leaf lamina inserted on top. Lamina 20–26 cm long, 4.5 to 9 cm wide, length:width ratio 2.5 to 4.5, narrowly elliptic to elliptic to narrowly ovate to ovate, apex long acuminate, acumen 2–3 cm long, base obtuse, coriaceous, young sparsely pubescent to glabrous above, glabrous below, old leaves glabrous above and below, mid rib sunken above, sparsely pubescent when young below, glabrous above, glabrous above and below when old, secondary veins 9–12 pairs. Inflorescences axillary, on old branches and cauliflorous towards the base of the trunk. Sympodial rachis up to 6 mm long, but sometimes up to 1.5 cm long, densely covered with short appressed hairs, with 0–10 minute densely packed lower bracts densely pubescent brown. Flowering pedicels 2 to 10 mm long, densely covered with short appressed hairs, red, upper bract inserted at base or up to ½ of pedicel, covered with short appressed hairs, red. Flowers actinomorphic, bisexual or unisexual staminate (androdioecious), with 9 tepals in total, differentiated in one whorl of 3 sepals and 2 whorls of 3 petals, all alternate. Sepals 2–3 mm long, 1.5–2 mm wide, length:width ratio 1.5, ovate, valvate, apex acute, base truncate, densely covered with short appressed hairs outside, glabrous inside, red. Outer petals 4–10 mm long, 2.5 to 5 mm wide, length:width ratio 2 to 2.5, elliptic, apex acute, base truncate, densely pubescent with appressed hairs outside, densely pubescent with short tomentose hairs inside, deep red. Inner petals 4–9 mm long, 2–4 mm wide, length:width ratio=2 to 2.5, elliptic, apex acute, base truncate, densely pubescent with short tomentose hairs outside, densely pubescent with short tomentose hairs inside along margins, glabrous towards center, deep red. Petals spreading horizontally or recurving backwards at anthesis. In staminate and bisexual flowers, stamens 16–19, 3–4 mm long, outer ones shorter than inner ones, filament shorter than 0.2 mm, narrow, connective umbonate (tongue shaped), glabrous, bright yellow. Anthers introrse, probably opening by two longitudinal slits. In bisexual flowers, carpel one, 4–5 mm long, ca. 1 mm wide, densely pubescent with silvery long appressed hairs, ovules uniseriate, 7–10, stigma cylindrical coiled, 2–3 mm long, sparsely pubescent towards the top, white cream. Mature fruits not seen, young fruiting pedicel 6 mm long, densely pubescent with appressed hairs. Young monocarp cylindrical, densely pubescent with silvery appressed hairs. Seeds not seen. (Figs <xref ref-type="fig" rid="F3">3</xref> and <xref ref-type="fig" rid="F4">4</xref>)</p></tp:treatment-sec><tp:treatment-sec sec-type="Phenology"><title>Phenology.</title><p>Flowers collected in April and November, young fruits collected in November.</p></tp:treatment-sec><tp:treatment-sec sec-type="Distribution and habitat"><title>Distribution and habitat.</title><p><italic><tp:taxon-name><tp:taxon-name-part taxon-name-part-type="genus">Sirdavidia</tp:taxon-name-part></tp:taxon-name></italic> is endemic to Gabon, with three known collections: two near the Kinguele dam in the Monts de Cristal National Park, Mbé sector, and one south of the Ivindo National Park (Fig. <xref ref-type="fig" rid="F2">2</xref>). Floristic comparisons in Gabon emphasize that the Monts de Cristal flora has a high resemblance with many other areas across Gabon, including the Ivindo NP region (<xref ref-type="bibr" rid="B55">Wieringa and Sosef 2011</xref>). Thus it is not unusual to find species occurring in Monts de Cristal and elsewhere in the county. <italic><tp:taxon-name><tp:taxon-name-part taxon-name-part-type="genus">Sirdavidia</tp:taxon-name-part></tp:taxon-name></italic> grows in the understory of mature to old secondary rain forests around 300–600 m, near rivers or on inundated soils.</p></tp:treatment-sec><tp:treatment-sec sec-type="Preliminary conservation assessment"><title>Preliminary conservation assessment.</title><p>Endangered [EN B1ac]. Two localities in Gabon are known for this species: Monts de Cristal N.P. and south of the Ivindo N.P. The population found in Kinguele (Monts de Cristal) was close to the road and several <!--PageBreak--><!--PageBreak--><!--PageBreak-->(around 10) individuals were seen. We also looked for this species in other parts of the Park (around Tchimbélé) and did not see it again. The herbarium specimen collected from Ivindo indicates “en peuplement” (in population) suggesting that several individuals were seen. However, the coordinates on the herbarium sheet place this collection outside the national park. The Area of occupancy (AOO) is 12,000 km² and the Extent of occurrence (EOO) is 6.2 km², suggesting a very restricted overall distribution. We thus suggest a status of endangered given that only a handful of individuals have been seen and that these populations are quite close to disturbances.</p></tp:treatment-sec><tp:treatment-sec sec-type="Etymology"><title>Etymology.</title><p>The species name epiteth highlights the striking resemblance with flowers of some species of <italic><tp:taxon-name><tp:taxon-name-part taxon-name-part-type="genus">Solanum</tp:taxon-name-part></tp:taxon-name></italic>, an unusual and new feature for a flower of <tp:taxon-name><tp:taxon-name-part taxon-name-part-type="family">Annonaceae</tp:taxon-name-part></tp:taxon-name>.</p></tp:treatment-sec><tp:treatment-sec sec-type="Note"><title>Note.</title><p>The androdioecious nature of <italic><tp:taxon-name><tp:taxon-name-part taxon-name-part-type="genus">Sirdavidia</tp:taxon-name-part> <tp:taxon-name-part taxon-name-part-type="species">solannona</tp:taxon-name-part></tp:taxon-name></italic> has yet to be properly confirmed. We only saw two individuals one of which appeared to have only staminate flowers. Because other members of the tribe <tp:taxon-name><tp:taxon-name-part taxon-name-part-type="tribe">Piptostigmateae</tp:taxon-name-part></tp:taxon-name> are known to have this condition, it would not be surprising.</p></tp:treatment-sec><tp:treatment-sec sec-type="Paratypes"><title>Paratypes.</title><p>Gabon: <bold>Estuaire</bold>, Monts de Cristal National Park, near first bridge after Kinguele, <named-content xmlns:xlink="http://www.w3.org/1999/xlink" content-type="dwc:verbatimCoordinates" xlink:type="simple">0°46'64"N, 10°27'80"E</named-content>, <italic>T.L.P. Couvreur 597</italic>, Fl., 15 Nov 2013, Fl. &amp; Fr. (LBV!, P!, WAG!, YA!); <bold>Ougoué-Ivindo</bold>, Ivindo National Park, camp elephant, <italic>A. Moungazi 1544</italic>, Fl., 10 Avr 204 (BR!, LBV, WAG).</p><fig id="F3" position="float" orientation="portrait"><label>Figure 3.</label><caption><p>Illustration of <italic><tp:taxon-name><tp:taxon-name-part taxon-name-part-type="genus">Sirdavidia</tp:taxon-name-part> <tp:taxon-name-part taxon-name-part-type="species">solannona</tp:taxon-name-part></tp:taxon-name></italic> Couvreur &amp; Sauquet. <bold>A</bold> Flowering branch (flower bud just above second leaf from the bottom) <bold>B</bold> Flower <bold>C</bold> One sepal, outer side view <bold>D</bold> One sepal, inner side view <bold>E</bold> Flower bud <bold>F</bold> Outer petal, outer side view <bold>G</bold> detail of pubescence of outer petal, outer side <bold>H</bold> Outer petal, inner side view <bold>I</bold> Inner petal, outer side view <bold>J</bold> detail of pubescence of inner petal, outer side <bold>K</bold> Inner petal, inner side view <bold>L</bold> detail of pubescence of inner petal, inner side <bold>M</bold> Stamen from inner whorl <bold>N</bold> stamen from outer whorl <bold>O</bold> Longitudinal section of carpel showing uniseriate row of ovules (stigma missing) <bold>P</bold> detail of young fruit. Drawing by Hans de Vries based on Couvreur 596 and Couvreur 597.</p></caption><graphic xmlns:xlink="http://www.w3.org/1999/xlink" xlink:href="phytokeys-046-001-g003.jpg" position="float" orientation="portrait" xlink:type="simple" id="oo_38199.jpg"/></fig><fig id="F4" position="float" orientation="portrait"><label>Figure 4.</label><caption><p><italic><tp:taxon-name><tp:taxon-name-part taxon-name-part-type="genus">Sirdavidia</tp:taxon-name-part> <tp:taxon-name-part taxon-name-part-type="species">solannona</tp:taxon-name-part></tp:taxon-name></italic>. <bold>a</bold> Opened flower and flower buds (Couvreur 596) <bold>b</bold> Flower with recurved petals at anthesis (Couvreur 596) <bold>c</bold> Staminate flower (Couvreur 597) <bold>d</bold> Flower with all petals and part of the stamens removed, showing the silvery aspect of the carpel and the long stigma (Couvreur 596) <bold>e</bold> Cauliflorous flower and flower bud (Couvreur 596) <bold>f</bold> Young fruit, cauliflorous (Couvreur 596). Photos: TLP Couvreur.</p></caption><graphic xmlns:xlink="http://www.w3.org/1999/xlink" xlink:href="phytokeys-046-001-g004.jpg" position="float" orientation="portrait" xlink:type="simple" id="oo_38200.jpg"/></fig><table-wrap id="T1" position="float" orientation="portrait"><label>Table 1.</label><caption><p>Morphological characters of the six genera found in tribe <tp:taxon-name><tp:taxon-name-part taxon-name-part-type="tribe">Piptostigmateae</tp:taxon-name-part></tp:taxon-name>. Modified from <xref ref-type="bibr" rid="B15">Couvreur et al. (2009)</xref>. <italic><tp:taxon-name><tp:taxon-name-part taxon-name-part-type="genus">Piptostigma</tp:taxon-name-part></tp:taxon-name></italic> is represented by two columns because it is paraphyletic (Fig. <xref ref-type="fig" rid="F1">1</xref>).</p></caption><table rules="all"><tbody><tr><th rowspan="1" colspan="1">Genus</th><th rowspan="1" colspan="1"><italic><tp:taxon-name><tp:taxon-name-part taxon-name-part-type="genus">Annickia</tp:taxon-name-part></tp:taxon-name></italic></th><th rowspan="1" colspan="1"><italic><tp:taxon-name><tp:taxon-name-part taxon-name-part-type="genus">Greenwayodendron</tp:taxon-name-part></tp:taxon-name></italic></th><th rowspan="1" colspan="1"><italic><tp:taxon-name><tp:taxon-name-part taxon-name-part-type="genus">Mwasumbia</tp:taxon-name-part></tp:taxon-name></italic></th><th rowspan="1" colspan="1"><italic><tp:taxon-name><tp:taxon-name-part taxon-name-part-type="genus">Sirdavidia</tp:taxon-name-part></tp:taxon-name></italic></th><th rowspan="1" colspan="1"><italic><tp:taxon-name><tp:taxon-name-part taxon-name-part-type="genus">Piptostigma</tp:taxon-name-part> <tp:taxon-name-part taxon-name-part-type="species">fasciculatum</tp:taxon-name-part></tp:taxon-name></italic></th><th rowspan="1" colspan="1"><italic><tp:taxon-name><tp:taxon-name-part taxon-name-part-type="genus">Piptostigma</tp:taxon-name-part></tp:taxon-name></italic></th><th rowspan="1" colspan="1"><italic><tp:taxon-name><tp:taxon-name-part taxon-name-part-type="genus">Polyceratocarpus</tp:taxon-name-part></tp:taxon-name></italic></th></tr><tr><th rowspan="1" colspan="1">Character</th><th rowspan="1" colspan="1"/><th rowspan="1" colspan="1"/><th rowspan="1" colspan="1"/><th rowspan="1" colspan="1"/><th rowspan="1" colspan="1"/><th rowspan="1" colspan="1"/><th rowspan="1" colspan="1"/></tr><tr><td rowspan="1" colspan="1">Species diversity/distribution</td><td rowspan="1" colspan="1">8 / West and Central Africa, 1 species in East Africa</td><td rowspan="1" colspan="1">2 / West and Central Africa</td><td rowspan="1" colspan="1">1 / Tanzania</td><td rowspan="1" colspan="1">1 /Gabon</td><td rowspan="1" colspan="1">1 / Central Africa</td><td rowspan="1" colspan="1">~14 / Central and West Africa</td><td rowspan="1" colspan="1">8 / West and Central Africa, 2 species in East Africa</td></tr><tr><td rowspan="1" colspan="1">Tertiary venation</td><td rowspan="1" colspan="1">intermediate</td><td rowspan="1" colspan="1">reticulate</td><td rowspan="1" colspan="1">intermediate</td><td rowspan="1" colspan="1">reticulate</td><td rowspan="1" colspan="1">parallel</td><td rowspan="1" colspan="1">parallel</td><td rowspan="1" colspan="1">parallel</td></tr><tr><td rowspan="1" colspan="1">Inflorescence position</td><td rowspan="1" colspan="1">terminal</td><td rowspan="1" colspan="1">terminal</td><td rowspan="1" colspan="1">axillary</td><td rowspan="1" colspan="1">axillary, cauliflorous</td><td rowspan="1" colspan="1">axillary</td><td rowspan="1" colspan="1">axillary, cauliflorous</td><td rowspan="1" colspan="1">axillary, cauliflorous</td></tr><tr><td rowspan="1" colspan="1">Sex distribution</td><td rowspan="1" colspan="1">bisexual</td><td rowspan="1" colspan="1">androdioecious</td><td rowspan="1" colspan="1">bisexual (?)</td><td rowspan="1" colspan="1">androdioecious (?)</td><td rowspan="1" colspan="1">bisexual</td><td rowspan="1" colspan="1">bisexual</td><td rowspan="1" colspan="1">androdioecious</td></tr><tr><td rowspan="1" colspan="1">Sepal aestivation</td><td rowspan="1" colspan="1">valvate</td><td rowspan="1" colspan="1">imbricate</td><td rowspan="1" colspan="1">imbricate</td><td rowspan="1" colspan="1">valvate</td><td rowspan="1" colspan="1">valvate</td><td rowspan="1" colspan="1">valvate</td><td rowspan="1" colspan="1">valvate</td></tr><tr><td rowspan="1" colspan="1">Petal number</td><td rowspan="1" colspan="1">3</td><td rowspan="1" colspan="1">6</td><td rowspan="1" colspan="1">6</td><td rowspan="1" colspan="1">6</td><td rowspan="1" colspan="1">6</td><td rowspan="1" colspan="1">6</td><td rowspan="1" colspan="1">6</td></tr><tr><td rowspan="1" colspan="1">Petal disposition</td><td rowspan="1" colspan="1">Upright, appressed forming a pollination chamber</td><td rowspan="1" colspan="1">Spreading horizontally, no pollination chamber</td><td rowspan="1" colspan="1">Outer petals recurved backwards, inner petals erect upwards, no pollination chamber</td><td rowspan="1" colspan="1">Recurving backwards to spreading horizontally, no pollination chamber</td><td rowspan="1" colspan="1">Pendulous, no pollination chamber</td><td rowspan="1" colspan="1">Upright, appressed forming a pollination chamber</td><td rowspan="1" colspan="1">Outer petals recurved backwards or erect upwards, inner petals erect upwards, pollination chamber possible</td></tr><tr><td rowspan="1" colspan="1">Petal relative length</td><td rowspan="1" colspan="1">outer absent</td><td rowspan="1" colspan="1">outer=inner</td><td rowspan="1" colspan="1">outer=inner</td><td rowspan="1" colspan="1">outer=inner</td><td rowspan="1" colspan="1">outer&lt;inner</td><td rowspan="1" colspan="1">outer&lt;inner</td><td rowspan="1" colspan="1">outer=inner</td></tr><tr><td rowspan="1" colspan="1">Torus (stamen portion)</td><td rowspan="1" colspan="1">flat/conical</td><td rowspan="1" colspan="1">flat/conical</td><td rowspan="1" colspan="1">short cylindrical</td><td rowspan="1" colspan="1">short cylindrical</td><td rowspan="1" colspan="1">short cylindrical</td><td rowspan="1" colspan="1">short cylindrical</td><td rowspan="1" colspan="1">short cylindrical</td></tr><tr><td rowspan="1" colspan="1">Torus (carpel portion)</td><td rowspan="1" colspan="1">flat/convex</td><td rowspan="1" colspan="1">flat/convex</td><td rowspan="1" colspan="1">concave</td><td rowspan="1" colspan="1">concave</td><td rowspan="1" colspan="1">concave</td><td rowspan="1" colspan="1">concave</td><td rowspan="1" colspan="1">concave</td></tr><tr><td rowspan="1" colspan="1">Apex of connective</td><td rowspan="1" colspan="1">discoid/tongue-shaped</td><td rowspan="1" colspan="1">discoid/tongue-shaped</td><td rowspan="1" colspan="1">discoid</td><td rowspan="1" colspan="1">discoid/tongue-shaped</td><td rowspan="1" colspan="1">discoid</td><td rowspan="1" colspan="1">discoid</td><td rowspan="1" colspan="1">discoid</td></tr><tr><td rowspan="1" colspan="1">Nr of carpels</td><td rowspan="1" colspan="1">numerous</td><td rowspan="1" colspan="1">13–20</td><td rowspan="1" colspan="1">4</td><td rowspan="1" colspan="1">1</td><td rowspan="1" colspan="1">4</td><td rowspan="1" colspan="1">3–14</td><td rowspan="1" colspan="1">2–20</td></tr><tr><td rowspan="1" colspan="1">Number of ovules per carpel</td><td rowspan="1" colspan="1">1</td><td rowspan="1" colspan="1">2</td><td rowspan="1" colspan="1">5–8</td><td rowspan="1" colspan="1">7</td><td rowspan="1" colspan="1">~ 18</td><td rowspan="1" colspan="1">6–10</td><td rowspan="1" colspan="1">20–30</td></tr><tr><td rowspan="1" colspan="1">Ovule arrangement</td><td rowspan="1" colspan="1">basal</td><td rowspan="1" colspan="1">1-seriate lateral</td><td rowspan="1" colspan="1">1-seriate lateral</td><td rowspan="1" colspan="1">1-seriate lateral</td><td rowspan="1" colspan="1">2-seriate</td><td rowspan="1" colspan="1">2 or 1-seriate lateral</td><td rowspan="1" colspan="1">2-seriate lateral</td></tr><tr><td rowspan="1" colspan="1">Monocarps</td><td rowspan="1" colspan="1">stipitate</td><td rowspan="1" colspan="1">stipitate</td><td rowspan="1" colspan="1">sessile</td><td rowspan="1" colspan="1">sessile</td><td rowspan="1" colspan="1">sessile</td><td rowspan="1" colspan="1">sessile</td><td rowspan="1" colspan="1">sessile</td></tr></tbody></table></table-wrap></tp:treatment-sec><tp:treatment-sec><!--Section generated to contain objects referenced in tp:taxon-treatment.--><fig id="F2" position="float" orientation="portrait"><label>Figure 2.</label><caption><p>Distribution map of <italic><tp:taxon-name><tp:taxon-name-part taxon-name-part-type="genus">Sirdavidia</tp:taxon-name-part> <tp:taxon-name-part taxon-name-part-type="species">solannona</tp:taxon-name-part></tp:taxon-name></italic>. Grey scale color shows elevation variation; Gabonese National Parks highlighted in green.</p></caption><graphic xmlns:xlink="http://www.w3.org/1999/xlink" xlink:href="phytokeys-046-001-g002.jpg" position="float" orientation="portrait" xlink:type="simple" id="oo_38198.jpg"/></fig><fig id="F1" position="float" orientation="portrait"><label>Figure 1.</label><caption><p>Maximum likelihood tree with support values indicated on branches (ML bootstrap above; MP bootstrap below). Flower morphology of the genera in the <tp:taxon-name><tp:taxon-name-part taxon-name-part-type="tribe">Piptostigmateae</tp:taxon-name-part></tp:taxon-name> tribe. <bold>a</bold> <italic><tp:taxon-name><tp:taxon-name-part taxon-name-part-type="genus">Annickia</tp:taxon-name-part> <tp:taxon-name-part taxon-name-part-type="species">affinis</tp:taxon-name-part></tp:taxon-name></italic> (Exell) Versteegh &amp; Sosef <bold>b</bold> <italic><tp:taxon-name><tp:taxon-name-part taxon-name-part-type="genus">Greenwayodendron</tp:taxon-name-part> <tp:taxon-name-part taxon-name-part-type="species">suaveolens</tp:taxon-name-part></tp:taxon-name></italic> (Engl. &amp; Diels) Verdc <bold>c</bold> <italic><tp:taxon-name><tp:taxon-name-part taxon-name-part-type="genus">Piptostigma</tp:taxon-name-part> <tp:taxon-name-part taxon-name-part-type="species">multinervium</tp:taxon-name-part></tp:taxon-name></italic> Engl. &amp; Diels <bold>d</bold> <italic><tp:taxon-name><tp:taxon-name-part taxon-name-part-type="genus">Polyceratocarpus</tp:taxon-name-part> <tp:taxon-name-part taxon-name-part-type="species">parviflorus</tp:taxon-name-part></tp:taxon-name></italic> (Baker) Ghesq <bold>e</bold> <italic><tp:taxon-name><tp:taxon-name-part taxon-name-part-type="genus">Sirdavidia</tp:taxon-name-part> <tp:taxon-name-part taxon-name-part-type="species">solannona</tp:taxon-name-part></tp:taxon-name></italic> <bold>f</bold> <italic><tp:taxon-name><tp:taxon-name-part taxon-name-part-type="genus">Mwasumbia</tp:taxon-name-part> <tp:taxon-name-part taxon-name-part-type="species">alba</tp:taxon-name-part></tp:taxon-name></italic>. Photos: TLP Couvreur. Note: there is some confusion around the proper identification of the accession Lugas 111 (<italic><tp:taxon-name><tp:taxon-name-part taxon-name-part-type="genus">Woodiellantha</tp:taxon-name-part></tp:taxon-name></italic> sp in this study).</p></caption><graphic xmlns:xlink="http://www.w3.org/1999/xlink" xlink:href="phytokeys-046-001-g001.jpg" position="float" orientation="portrait" xlink:type="simple" id="oo_38197.jpg"/></fig></tp:treatment-sec><ref-list><ref id="B55"><mixed-citation xmlns:xlink="http://www.w3.org/1999/xlink" xlink:type="simple"><person-group><name name-style="western"><surname>Wieringa</surname><given-names>JJ</given-names></name><name name-style="western"><surname>Sosef</surname><given-names>MSM</given-names></name></person-group> (<year>2011</year>) <article-title>The applicability of Relative Floristic Resemblance to evaluate the conservation value of protected areas.</article-title><source>Plant Ecology and Evolution</source><volume>144</volume>: <fpage>242</fpage>–<lpage>248</lpage>. doi: <ext-link ext-link-type="doi" xlink:href="10.5091/plecevo.2011.588" xlink:type="simple">10.5091/plecevo.2011.588</ext-link></mixed-citation></ref><ref id="B15"><mixed-citation xmlns:xlink="http://www.w3.org/1999/xlink" xlink:type="simple"><person-group><name name-style="western"><surname>Couvreur</surname><given-names>TLP</given-names></name><name name-style="western"><surname>Van der Ham</surname><given-names>RWJM</given-names></name><name name-style="western"><surname>Mbele</surname><given-names>YM</given-names></name><name name-style="western"><surname>Mbago</surname><given-names>FM</given-names></name><name name-style="western"><surname>Johnson</surname><given-names>DM</given-names></name></person-group> (<year>2009</year>) <article-title>Molecular and morphological characterization of a new monotypic genus of <tp:taxon-name><tp:taxon-name-part taxon-name-part-type="family">Annonaceae</tp:taxon-name-part></tp:taxon-name>, <italic><tp:taxon-name><tp:taxon-name-part taxon-name-part-type="genus">Mwasumbia</tp:taxon-name-part></tp:taxon-name></italic>, from Tanzania.</article-title><source>Systematic Botany</source><volume>34</volume>: <fpage>266</fpage>–<lpage>276</lpage>. doi: <ext-link ext-link-type="doi" xlink:href="10.1600/036364409788606398" xlink:type="simple">10.1600/036364409788606398</ext-link></mixed-citation></ref></ref-list></tp:taxon-treatment>
